# Supplementary material for: Identification of Conserved Cross-Reactive B-Cell Epitopes in CPV1 and CPV2 L1 Proteins with Vaccine Potential
Source: Vaccines (Basel). 2026 Jun 6;14(6):512. doi: 10.3390/vaccines14060512 (PMC13307585; doi:10.3390/vaccines14060512)
Supplement: Supplementary file 1 [file vaccines-14-00512-s001.zip]

Archive with 1 entries (1 files):
- vaccines-4271232-supplementary.pptx
